# Supplementary material for: Comprehensive classification of TP53 somatic missense variants based on their impact on p53 structural stability
Source: Brief Bioinform. 2024 Aug 14;25(5):bbae400. doi: 10.1093/bib/bbae400 (PMC11323084; doi:10.1093/bib/bbae400)
Supplement: Table_S1_bbae400 [file table_s1_bbae400.xlsx]

## Sheet: Sheet1
Table S1. TP53 missense variants used in the study
Genome position (hg19)	Base change	Amino acid change	Location	CMC Tier		Genome position (hg19)	Base change	Amino acid change	Location	CMC Tier
Benign/Likely Benign						Chr17:7578238	c.611A>T	p.E204V	S6	Other
Chr17:7579368	c.319T>C	p.Y107H		Other		Chr17:7578231	c.618G>C	p.L206F	S6	Other
Chr17:7579365	c.322G>A	p.G108S		Other		Chr17:7578229	c.620A>C	p.D207A	S6	Other
Chr17:7579358	c.329G>A	p.R110H	S1	Other		Chr17:7578228	c.621T>G	p.D207E	S6	Other
Chr17:7579317	c.370T>A	p.C124S	S2/L1	Other		Chr17:7578229	c.620A>G	p.D207G	S6	Other
Chr17:7578545	c.385G>A	p.A129T		Other		Chr17:7578225	c.624C>G	p.D208E		Other
Chr17:7578461	c.469G>A	p.V157I	S4	Other		Chr17:7578227	c.622G>A	p.D208N		Other
Chr17:7578421	c.509C>T	p.T170M	L2	Other		Chr17:7578226	c.623A>T	p.D208V		Other
Chr17:7578376	c.554G>A	p.S185N	L2	Other		Chr17:7578227	c.622G>T	p.D208Y		Other
Chr17:7578273	c.576G>C	p.Q192H	L2	Other		Chr17:7578223	c.626G>T	p.R209I		Other
Chr17:7578245	c.604C>G	p.R202G		Other		Chr17:7578222	c.627A>T	p.R209S		Other
Chr17:7577577	c.704A>G	p.N235S	S8	Other		Chr17:7578223	c.626G>C	p.R209T		Other
Chr17:7577073	c.865C>T	p.L289F		Other		Chr17:7578221	c.628A>G	p.N210D		Other
Chr17:7577072	c.866T>C	p.L289P		Other		Chr17:7578221	c.628A>C	p.N210H		Other
Chr17:7577069	c.869G>A	p.R290H		Other		Chr17:7578219	c.630C>G	p.N210K		Other
Chr17:7577061	c.877G>T	p.G293W		Other		Chr17:7578220	c.629A>G	p.N210S		Other
Chr17:7577052	c.886C>T	p.H296Y		Other		Chr17:7578220	c.629A>C	p.N210T		Other
Chr17:7577046	c.892G>A	p.E298K		Other		Chr17:7578217	c.632C>T	p.T211I		Other
Chr17:7576912	c.934A>T	p.T312S		Other		Chr17:7578217	c.632C>A	p.T211N		Other
Pathogenic						Chr17:7578217	c.632C>G	p.T211S		Other
Chr17:7579358	c.329G>T	p.R110L	S1	2		Chr17:7578213	c.636T>A	p.F212L		Other
Chr17:7578508	c.422G>A	p.C141Y	S3	2		Chr17:7578214	c.635T>C	p.F212S		Other
Chr17:7578442	c.488A>G	p.Y163C	L2	2		Chr17:7578215	c.634T>G	p.F212V		Other
Chr17:7578413	c.517G>A	p.V173M	L2	2		Chr17:7578214	c.635T>A	p.F212Y		Other
Chr17:7578407	c.523C>G	p.R175G	L2	1		Chr17:7578207	c.642T>G	p.H214Q	S7	Other
Chr17:7578406	c.524G>A	p.R175H	L2	1		Chr17:7578209	c.640C>T	p.H214Y	S7	Other
Chr17:7578406	c.524G>T	p.R175L	L2	1		Chr17:7578206	c.643A>T	p.S215C	S7	Other
Chr17:7578403	c.527G>A	p.C176Y	L2	2		Chr17:7578202	c.647T>C	p.V216A	S7	Other
Chr17:7578395	c.535C>T	p.H179Y	H1/L2	2		Chr17:7578199	c.650T>C	p.V217A	S7	Other
Chr17:7578265	c.584T>C	p.I195T	S5/L2	2		Chr17:7578199	c.650T>A	p.V217E	S7	Other
Chr17:7578190	c.659A>G	p.Y220C		2		Chr17:7578199	c.650T>G	p.V217G	S7	Other
Chr17:7577568	c.713G>A	p.C238Y	L3	2		Chr17:7578200	c.649G>T	p.V217L	S7	Other
Chr17:7577568	c.713G>T	p.C238F	L3	2		Chr17:7578196	c.653T>C	p.V218A	S7	Other
Chr17:7577551	c.730G>A	p.G244S	L3	2		Chr17:7578196	c.653T>A	p.V218E	S7	Other
Chr17:7577548	c.733G>A	p.G245S	L3	2		Chr17:7578193	c.656C>A	p.P219H	S7	Other
Chr17:7577548	c.733G>T	p.G245C	L3	2		Chr17:7578194	c.655C>A	p.P219T	S7	Other
Chr17:7577538	c.743G>A	p.R248Q	L3	1		Chr17:7578186	c.663G>C	p.E221D		Other
Chr17:7577538	c.743G>C	p.R248P	L3	1		Chr17:7578187	c.662A>G	p.E221G		Other
Chr17:7577129	c.809T>C	p.F270S	S10	2		Chr17:7578185	c.664C>G	p.P222A		Other
Chr17:7577121	c.817C>G	p.R273G	S10	1		Chr17:7578184	c.665C>A	p.P222Q		Other
Chr17:7577121	c.817C>T	p.R273C	S10	1		Chr17:7578185	c.664C>A	p.P222T		Other
Chr17:7577120	c.818G>A	p.R273H	S10	1		Chr17:7578182	c.667C>G	p.P223A		Other
Chr17:7577120	c.818G>C	p.R273P	S10	1		Chr17:7578181	c.668C>A	p.P223H		Other
Chr17:7577120	c.818G>T	p.R273L	S10	1		Chr17:7578181	c.668C>G	p.P223R		Other
Chr17:7577114	c.824G>A	p.C275Y		2		Chr17:7578182	c.667C>T	p.P223S		Other
Chr17:7577085	c.853G>A	p.E285K	H2	2		Chr17:7578177	c.672G>C	p.E224D		Other
Variants for RP-MDS classification						Chr17:7578178	c.671A>T	p.E224V		Other
Chr17:7579406	c.281C>T	p.S94L		Other		Chr17:7577607	c.674T>C	p.V225A		Other
Chr17:7579407	c.280T>A	p.S94T		Other		Chr17:7577608	c.673G>T	p.V225F		Other
Chr17:7579403	c.284C>T	p.S95F		Other		Chr17:7577607	c.674T>G	p.V225G		Other
Chr17:7579400	c.287C>G	p.S96C		Other		Chr17:7577604	c.677G>A	p.G226D		Other
Chr17:7579400	c.287C>T	p.S96F		Other		Chr17:7577601	c.680C>T	p.S227F		Other
Chr17:7579397	c.290T>C	p.V97A		Other		Chr17:7577598	c.683A>C	p.D228A		Other
Chr17:7579398	c.289G>A	p.V97I		Other		Chr17:7577598	c.683A>G	p.D228G		Other
Chr17:7579392	c.295T>C	p.S99P		Other		Chr17:7577599	c.682G>C	p.D228H		Other
Chr17:7579385	c.302A>G	p.K101R		Other		Chr17:7577599	c.682G>A	p.D228N		Other
Chr17:7579375	c.312G>C	p.Q104H		Other		Chr17:7577598	c.683A>T	p.D228V		Other
Chr17:7579373	c.314G>C	p.G105A		Other		Chr17:7577599	c.682G>T	p.D228Y		Other
Chr17:7579374	c.313G>T	p.G105C		Other		Chr17:7577595	c.686G>T	p.C229F		Other
Chr17:7579364	c.323G>A	p.G108D		Other		Chr17:7577596	c.685T>G	p.C229G		Other
Chr17:7579350	c.337T>C	p.F113L	L1	Other		Chr17:7577592	c.689C>T	p.T230I	S8	Other
Chr17:7579344	c.343C>T	p.H115Y	L1	Other		Chr17:7577592	c.689C>A	p.T230N	S8	Other
Chr17:7579340	c.347C>G	p.S116C	L1	Other		Chr17:7577593	c.688A>C	p.T230P	S8	Other
Chr17:7579340	c.347C>T	p.S116F	L1	Other		Chr17:7577593	c.688A>T	p.T230S	S8	Other
Chr17:7579341	c.346T>C	p.S116P	L1	Other		Chr17:7577589	c.692C>A	p.T231N	S8	Other
Chr17:7579335	c.352A>G	p.T118A	L1	Other		Chr17:7577587	c.694A>T	p.I232F	S8	Other
Chr17:7579334	c.353C>G	p.T118R	L1	Other		Chr17:7577587	c.694A>G	p.I232V	S8	Other
Chr17:7579331	c.356C>A	p.A119D	L1	Other		Chr17:7577583	c.698A>T	p.H233L	S8	Other
Chr17:7579327	c.360G>T	p.K120N	L1	Other		Chr17:7577583	c.698A>C	p.H233P	S8	Other
Chr17:7579328	c.359A>G	p.K120R	L1	Other		Chr17:7577582	c.699C>G	p.H233Q	S8	Other
Chr17:7579325	c.362C>T	p.S121F	L1	Other		Chr17:7577584	c.697C>T	p.H233Y	S8	Other
Chr17:7579323	c.364G>T	p.V122L	L1	Other		Chr17:7577580	c.701A>T	p.Y234F	S8	Other
Chr17:7579317	c.370T>C	p.C124R	S2	Other		Chr17:7577578	c.703A>G	p.N235D	S8	3
Chr17:7579316	c.371G>A	p.C124Y	S2	Other		Chr17:7577578	c.703A>C	p.N235H	S8	Other
Chr17:7579314	c.373A>G	p.T125A	S2	Other		Chr17:7577577	c.704A>T	p.N235I	S8	Other
Chr17:7578554	c.376T>C	p.Y126H	S2	Other		Chr17:7577574	c.707A>T	p.Y236F	S8/L3	Other
Chr17:7578553	c.377A>C	p.Y126S	S2	Other		Chr17:7577570	c.711G>A	p.M237I	L3	2
Chr17:7578550	c.380C>A	p.S127Y	S2	3		Chr17:7577572	c.709A>C	p.M237L	L3	Other
Chr17:7578548	c.382C>G	p.P128A	S2	Other		Chr17:7577566	c.715A>C	p.N239H	L3	Other
Chr17:7578548	c.382C>T	p.P128S	S2	Other		Chr17:7577565	c.716A>T	p.N239I	L3	Other
Chr17:7578544	c.386C>A	p.A129D	S2	Other		Chr17:7577564	c.717C>A	p.N239K	L3	Other
Chr17:7578541	c.389T>G	p.L130R	S2	Other		Chr17:7577566	c.715A>T	p.N239Y	L3	Other
Chr17:7578539	c.391A>C	p.N131H	S2	Other		Chr17:7577563	c.718A>T	p.S240C	L3	Other
Chr17:7578538	c.392A>G	p.N131S	S2	Other		Chr17:7577562	c.719G>T	p.S240I	L3	Other
Chr17:7578538	c.392A>C	p.N131T	S2	Other		Chr17:7577553	c.728T>A	p.M243K	L3	Other
Chr17:7578532	c.398T>A	p.M133K	S2	Other		Chr17:7577542	c.739A>G	p.N247D	L3	Other
Chr17:7578533	c.397A>C	p.M133L	S2	Other		Chr17:7577540	c.741C>A	p.N247K	L3	Other
Chr17:7578532	c.398T>G	p.M133R	S2	Other		Chr17:7577541	c.740A>C	p.N247T	L3	Other
Chr17:7578530	c.400T>G	p.F134V	S2	3		Chr17:7577542	c.739A>T	p.N247Y	L3	Other
Chr17:7578524	c.406C>A	p.Q136K		Other		Chr17:7577533	c.748C>G	p.P250A	S9	Other
Chr17:7578523	c.407A>T	p.Q136L		Other		Chr17:7577533	c.748C>T	p.P250S	S9	Other
Chr17:7578523	c.407A>G	p.Q136R		Other		Chr17:7577533	c.748C>A	p.P250T	S9	Other
Chr17:7578521	c.409C>A	p.L137M		Other		Chr17:7577530	c.751A>T	p.I251F	S9	Other
Chr17:7578520	c.410T>C	p.L137P		Other		Chr17:7577530	c.751A>G	p.I251V	S9	Other
Chr17:7578520	c.410T>A	p.L137Q		Other		Chr17:7577527	c.754C>T	p.L252F	S9	Other
Chr17:7578518	c.412G>T	p.A138S		Other		Chr17:7577526	c.755T>A	p.L252H	S9	Other
Chr17:7578518	c.412G>A	p.A138T		Other		Chr17:7577524	c.757A>C	p.T253P	S9	Other
Chr17:7578514	c.416A>G	p.K139R		Other		Chr17:7577523	c.758C>G	p.T253S	S9	Other
Chr17:7578514	c.416A>C	p.K139T		Other		Chr17:7577521	c.760A>T	p.I254F	S9	Other
Chr17:7578511	c.419C>T	p.T140I		Other		Chr17:7577521	c.760A>C	p.I254L	S9	Other
Chr17:7578509	c.421T>A	p.C141S	S3	3		Chr17:7577520	c.761T>C	p.I254T	S9	Other
Chr17:7578506	c.424C>G	p.P142A	S3	Other		Chr17:7577516	c.765C>G	p.I255M	S9	Other
Chr17:7578505	c.425C>A	p.P142H	S3	Other		Chr17:7577518	c.763A>G	p.I255V	S9	Other
Chr17:7578506	c.424C>A	p.P142T	S3	Other		Chr17:7577514	c.767C>A	p.T256K	S9	Other
Chr17:7578502	c.428T>C	p.V143A	S3	3		Chr17:7577515	c.766A>T	p.T256S	S9	Other
Chr17:7578502	c.428T>A	p.V143E	S3	Other		Chr17:7577507	c.774A>T	p.E258D	S9	Other
Chr17:7578500	c.430C>A	p.Q144K	S3	Other		Chr17:7577509	c.772G>C	p.E258Q	S9	Other
Chr17:7578499	c.431A>G	p.Q144R	S3	Other		Chr17:7577508	c.773A>T	p.E258V	S9	Other
Chr17:7578497	c.433C>A	p.L145M	S3	Other		Chr17:7577504	c.777C>A	p.D259E		Other
Chr17:7578496	c.434T>G	p.L145R	S3	Other		Chr17:7577506	c.775G>A	p.D259N		Other
Chr17:7578497	c.433C>G	p.L145V	S3	Other		Chr17:7577503	c.778T>G	p.S260A		Other
Chr17:7578494	c.436T>C	p.W146R	S3	Other		Chr17:7577502	c.779C>G	p.S260C		Other
Chr17:7578493	c.437G>C	p.W146S	S3	Other		Chr17:7577502	c.779C>T	p.S260F		Other
Chr17:7578490	c.440T>A	p.V147D		Other		Chr17:7577503	c.778T>C	p.S260P		Other
Chr17:7578491	c.439G>T	p.V147F		Other		Chr17:7577500	c.781A>T	p.S261C		Other
Chr17:7578490	c.440T>G	p.V147G		Other		Chr17:7577500	c.781A>G	p.S261G		Other
Chr17:7578486	c.444T>A	p.D148E		Other		Chr17:7577499	c.782G>A	p.S261N		Other
Chr17:7578487	c.443A>G	p.D148G		Other		Chr17:7577500	c.781A>C	p.S261R		Other
Chr17:7578488	c.442G>C	p.D148H		Other		Chr17:7577153	c.785G>A	p.G262D		Other
Chr17:7578487	c.443A>T	p.D148V		Other		Chr17:7577150	c.788A>T	p.N263I		Other
Chr17:7578485	c.445T>C	p.S149P		Other		Chr17:7577147	c.791T>G	p.L264R	S10	Other
Chr17:7578485	c.445T>A	p.S149T		Other		Chr17:7577148	c.790C>G	p.L264V	S10	Other
Chr17:7578482	c.448A>G	p.T150A		Other		Chr17:7577145	c.793C>A	p.L265M	S10	Other
Chr17:7578481	c.449C>T	p.T150I		Other		Chr17:7577144	c.794T>G	p.L265R	S10	Other
Chr17:7578481	c.449C>G	p.T150R		Other		Chr17:7577139	c.799C>G	p.R267G	S10	Other
Chr17:7578478	c.452C>T	p.P151L		Other		Chr17:7577136	c.802A>C	p.N268H	S10	Other
Chr17:7578476	c.454C>G	p.P152A		Other		Chr17:7577135	c.803A>T	p.N268I	S10	Other
Chr17:7578475	c.455C>A	p.P152Q		Other		Chr17:7577135	c.803A>G	p.N268S	S10	Other
Chr17:7578476	c.454C>A	p.P152T		Other		Chr17:7577133	c.805A>T	p.S269C	S10	Other
Chr17:7578473	c.457C>G	p.P153A		Other		Chr17:7577133	c.805A>G	p.S269G	S10	Other
Chr17:7578472	c.458C>A	p.P153H		Other		Chr17:7577132	c.806G>A	p.S269N	S10	Other
Chr17:7578469	c.461G>C	p.G154A		Other		Chr17:7577132	c.806G>C	p.S269T	S10	Other
Chr17:7578470	c.460G>T	p.G154C		Other		Chr17:7577130	c.808T>C	p.F270L	S10	3
Chr17:7578466	c.464C>T	p.T155I		Other		Chr17:7577129	c.809T>A	p.F270Y	S10	Other
Chr17:7578467	c.463A>C	p.T155P		3		Chr17:7577126	c.812A>G	p.E271G	S10	Other
Chr17:7578466	c.464C>G	p.T155S		Other		Chr17:7577127	c.811G>C	p.E271Q	S10	Other
Chr17:7578464	c.466C>G	p.R156G	S4	Other		Chr17:7577126	c.812A>T	p.E271V	S10	Other
Chr17:7578463	c.467G>T	p.R156L	S4	Other		Chr17:7577118	c.820G>A	p.V274I	S10	Other
Chr17:7578464	c.466C>A	p.R156S	S4	Other		Chr17:7577115	c.823T>G	p.C275G		Other
Chr17:7578461	c.469G>C	p.V157L	S4	Other		Chr17:7577112	c.826G>T	p.A276S		Other
Chr17:7578454	c.476C>A	p.A159D	S4	Other		Chr17:7577111	c.827C>T	p.A276V		Other
Chr17:7578455	c.475G>T	p.A159S	S4	Other		Chr17:7577109	c.829T>G	p.C277G		Other
Chr17:7578455	c.475G>A	p.A159T	S4	Other		Chr17:7577107	c.831T>G	p.C277W		Other
Chr17:7578451	c.479T>A	p.M160K	S4	Other		Chr17:7577102	c.836G>T	p.G279V	H2	Other
Chr17:7578452	c.478A>C	p.M160L	S4	Other		Chr17:7577103	c.835G>T	p.G279W	H2	Other
Chr17:7578451	c.479T>C	p.M160T	S4	Other		Chr17:7577098	c.840A>T	p.R280S	H2	3
Chr17:7578448	c.482C>G	p.A161G	S4	Other		Chr17:7577091	c.847C>A	p.R283S	H2	Other
Chr17:7578449	c.481G>C	p.A161P	S4	Other		Chr17:7577088	c.850A>C	p.T284P	H2	Other
Chr17:7578448	c.482C>T	p.A161V	S4	Other		Chr17:7577084	c.854A>C	p.E285A	H2	Other
Chr17:7578444	c.486C>G	p.I162M	S4	Other		Chr17:7577084	c.854A>G	p.E285G	H2	Other
Chr17:7578445	c.485T>A	p.I162N	S4	Other		Chr17:7577080	c.858A>C	p.E286D	H2	Other
Chr17:7578446	c.484A>G	p.I162V	S4	Other		Chr17:7577078	c.860A>C	p.E287A		Other
Chr17:7578442	c.488A>C	p.Y163S	S4/L2	Other		Chr17:7577078	c.860A>G	p.E287G		Other
Chr17:7578439	c.491A>T	p.K164M	L2	Other		Chr17:7577079	c.859G>C	p.E287Q		Other
Chr17:7578440	c.490A>C	p.K164Q	L2	Other		Chr17:7577078	c.860A>T	p.E287V		Other
Chr17:7578439	c.491A>C	p.K164T	L2	Other		Chr17:7577076	c.862A>G	p.N288D		Other
Chr17:7578437	c.493C>G	p.Q165E	L2	Other		Chr17:7577074	c.864T>A	p.N288K		Other
Chr17:7578435	c.495G>T	p.Q165H	L2	Other		Chr17:7577075	c.863A>G	p.N288S		Other
Chr17:7578436	c.494A>T	p.Q165L	L2	Other		Chr17:7577072	c.866T>G	p.L289R		Other
Chr17:7578436	c.494A>C	p.Q165P	L2	Other		Chr17:7577070	c.868C>A	p.R290S		Other
Chr17:7578436	c.494A>G	p.Q165R	L2	Other		Chr17:7577066	c.872A>T	p.K291M		Other
Chr17:7578434	c.496T>G	p.S166A	L2	Other		Chr17:7577067	c.871A>C	p.K291Q		Other
Chr17:7578434	c.496T>C	p.S166P	L2	Other		Chr17:7577066	c.872A>G	p.K291R		Other
Chr17:7578434	c.496T>A	p.S166T	L2	Other		Chr17:7577066	c.872A>C	p.K291T		Other
Chr17:7578431	c.499C>G	p.Q167E	L2	Other		Chr17:7577064	c.874A>G	p.K292E		Other
Chr17:7578431	c.499C>A	p.Q167K	L2	Other		Chr17:7577062	c.876A>T	p.K292N		Other
Chr17:7578430	c.500A>T	p.Q167L	L2	Other		Chr17:7577063	c.875A>C	p.K292T		Other
Chr17:7578428	c.502C>G	p.H168D	L2	Other		Chr17:7577060	c.878G>A	p.G293E		Other
Chr17:7578427	c.503A>T	p.H168L	L2	Other		Chr17:7577060	c.878G>T	p.G293V		Other
Chr17:7578428	c.502C>A	p.H168N	L2	Other		Chr17:7577056	c.882G>T	p.E294D		Other
Chr17:7578427	c.503A>C	p.H168P	L2	Other		Chr17:7577057	c.881A>G	p.E294G		Other
Chr17:7578428	c.502C>T	p.H168Y	L2	Other		Chr17:7577058	c.880G>A	p.E294K		Other
Chr17:7578424	c.506T>C	p.M169T	L2	Other		Chr17:7577058	c.880G>C	p.E294Q		Other
Chr17:7578422	c.508A>C	p.T170P	L2	Other		Chr17:7577057	c.881A>T	p.E294V		Other
Chr17:7578422	c.508A>T	p.T170S	L2	Other		Chr17:7577054	c.884C>A	p.P295H		Other
Chr17:7578418	c.512A>C	p.E171A	L2	Other		Chr17:7577054	c.884C>G	p.P295R		Other
Chr17:7578417	c.513G>C	p.E171D	L2	Other		Chr17:7577051	c.887A>T	p.H296L		Other
Chr17:7578418	c.512A>G	p.E171G	L2	Other		Chr17:7577052	c.886C>A	p.H296N		Other
Chr17:7578419	c.511G>C	p.E171Q	L2	Other		Chr17:7577051	c.887A>C	p.H296P		Other
Chr17:7578418	c.512A>T	p.E171V	L2	Other		Chr17:7577050	c.888C>G	p.H296Q		Other
Chr17:7578409	c.521G>T	p.R174M	L2	Other		Chr17:7577049	c.889C>A	p.H297N		Other
Chr17:7578408	c.522G>C	p.R174S	L2	Other		Chr17:7577048	c.890A>C	p.H297P		Other
Chr17:7578406	c.524G>C	p.R175P	L2	3		Chr17:7577045	c.893A>C	p.E298A		Other
Chr17:7578407	c.523C>A	p.R175S	L2	3		Chr17:7577046	c.892G>C	p.E298Q		Other
Chr17:7578397	c.533A>T	p.H178L	L2	Other		Chr17:7577045	c.893A>T	p.E298V		Other
Chr17:7578398	c.532C>T	p.H178Y	L2	Other		Chr17:7577042	c.896T>C	p.L299P		Other
Chr17:7578390	c.540G>C	p.E180D	H1/L2	Other		Chr17:7577043	c.895C>G	p.L299V		Other
Chr17:7578391	c.539A>G	p.E180G	H1/L2	Other		Chr17:7577040	c.898C>G	p.P300A		Other
Chr17:7578392	c.538G>C	p.E180Q	H1/L2	Other		Chr17:7577039	c.899C>T	p.P300L		Other
Chr17:7578389	c.541C>G	p.R181G	H1/L2	Other		Chr17:7577039	c.899C>G	p.P300R		Other
Chr17:7578386	c.544T>C	p.C182R	L2	Other		Chr17:7577040	c.898C>T	p.P300S		Other
Chr17:7578386	c.544T>A	p.C182S	L2	Other		Chr17:7577037	c.901C>G	p.P301A		Other
Chr17:7578383	c.547T>C	p.S183P	L2	Other		Chr17:7577036	c.902C>A	p.P301Q		Other
Chr17:7578380	c.550G>C	p.D184H	L2	Other		Chr17:7577037	c.901C>T	p.P301S		Other
Chr17:7578380	c.550G>A	p.D184N	L2	Other		Chr17:7577037	c.901C>A	p.P301T		Other
Chr17:7578380	c.550G>T	p.D184Y	L2	Other		Chr17:7577031	c.907A>T	p.S303C		Other
Chr17:7578377	c.553A>T	p.S185C	L2	Other		Chr17:7577030	c.908G>C	p.S303T		Other
Chr17:7578377	c.553A>G	p.S185G	L2	Other		Chr17:7577027	c.911C>T	p.T304I		Other
Chr17:7578375	c.555C>G	p.S185R	L2	Other		Chr17:7577027	c.911C>A	p.T304N		Other
Chr17:7578373	c.557A>G	p.D186G	L2	Other		Chr17:7577023	c.915G>T	p.K305N		Other
Chr17:7578374	c.556G>C	p.D186H	L2	Other		Chr17:7577024	c.914A>G	p.K305R		Other
Chr17:7578373	c.557A>T	p.D186V	L2	Other		Chr17:7577024	c.914A>C	p.K305T		Other
Chr17:7578371	c.559G>T	p.G187C	L2	Other		Chr17:7577021	c.917G>C	p.R306P		Other
Chr17:7578289	c.560G>T	p.G187V	L2	N/A		Chr17:7577019	c.919G>T	p.A307S		Other
Chr17:7578283	c.566C>A	p.A189D	L2	Other		Chr17:7577019	c.919G>A	p.A307T		Other
Chr17:7578283	c.566C>G	p.A189G	L2	Other		Chr17:7576924	c.922C>A	p.L308M		Other
Chr17:7578284	c.565G>C	p.A189P	L2	Other		Chr17:7576924	c.922C>G	p.L308V		Other
Chr17:7578281	c.568C>G	p.P190A	L2	Other		Chr17:7576920	c.926C>G	p.P309R		Other
Chr17:7578280	c.569C>A	p.P190H	L2	Other		Chr17:7576917	c.929A>C	p.N310T		Other
Chr17:7578277	c.572C>T	p.P191L	L2	Other		Chr17:7576913	c.933C>G	p.N311K		Other
Chr17:7578278	c.571C>A	p.P191T	L2	Other		Chr17:7576912	c.934A>G	p.T312A		Other
Chr17:7578275	c.574C>A	p.Q192K	L2	Other		Chr17:7576911	c.935C>T	p.T312I		Other
Chr17:7578274	c.575A>T	p.Q192L	L2	Other		Variants for experimental validation
Chr17:7578270	c.579T>A	p.H193Q	L2	3		Chr17:7579394	c.293C>T	p.P98L		Other
Chr17:7578269	c.580C>G	p.L194V	L2	Other		Chr17:7579391	c.296C>T	p.S99F		Other
Chr17:7578266	c.583A>C	p.I195L	S5/L2	Other		Chr17:7579368	c.319T>G	p.Y107D		Other
Chr17:7578259	c.590T>C	p.V197A	S5	Other		Chr17:7579341	c.346T>G	p.S116A	L1	N/A
Chr17:7578256	c.593A>G	p.E198G		Other		Chr17:7579338	c.349G>A	p.G117R	L1	Other
Chr17:7578257	c.592G>A	p.E198K		Other		Chr17:7579314	c.373A>C	p.T125P	S2	3
Chr17:7578257	c.592G>C	p.E198Q		Other		Chr17:7578525	c.405C>G	p.C135W	S2	3
Chr17:7578254	c.595G>A	p.G199R		Other		Chr17:7578503	c.427G>T	p.V143L	S3	Other
Chr17:7578251	c.598A>G	p.N200D		Other		Chr17:7578472	c.458C>T	p.P153L		Other
Chr17:7578250	c.599A>T	p.N200I		Other		Chr17:7578425	c.505A>G	p.M169V	L2	Other
Chr17:7578250	c.599A>C	p.N200T		Other		Chr17:7578208	c.641A>C	p.H214P	S7	Other
Chr17:7578246	c.603G>C	p.L201F		Other		Chr17:7578193	c.656C>G	p.P219R	S7	Other
Chr17:7578247	c.602T>C	p.L201S		Other		Chr17:7577523	c.758C>A	p.T253N	S9	Other
Chr17:7578245	c.604C>A	p.R202S		Other		Chr17:7577517	c.764T>G	p.I255S	S9	3
Chr17:7578241	c.608T>C	p.V203A		Other		Chr17:7577508	c.773A>G	p.E258G	S9	Other
Chr17:7578238	c.611A>C	p.E204A	S6	Other		Chr17:7577153	c.785G>T	p.G262V		Other
Chr17:7578237	c.612G>C	p.E204D	S6	Other		Chr17:7577118	c.820G>C	p.V274L	S10	3
Chr17:7578239	c.610G>A	p.E204K	S6	Other		Chr17:7577105	c.833C>G	p.P278R	H2	3
Chr17:7578239	c.610G>C	p.E204Q	S6	Other
