# Supplementary material for: Comprehensive classification of TP53 somatic missense variants based on their impact on p53 structural stability
Source: Brief Bioinform. 2024 Aug 14;25(5):bbae400. doi: 10.1093/bib/bbae400 (PMC11323084; doi:10.1093/bib/bbae400)
Supplement: Table_S2_bbae400 [file table_s2_bbae400.xlsx]

## Sheet: Sheet1
Supplementary Table 2. Germline and somatic missense variants in DDR genes
Gene	Germline (ClinVar )	Somatic (COSMIC)	Common	Common rate (%)
				Germline	Somatic
PALB2	2708	841	658	24.2984	78.2402
MSH6	4394	716	549	12.4943	76.676
MSH2	2782	483	363	13.0482	75.1553
MLH1	1984	382	263	13.256	68.8482
RAD51C	907	142	93	10.2536	65.493
ATM	7213	2015	1308	18.1339	64.9132
TP53	1275	1495	922	72.3137	61.6722
BRCA2	8172	1634	989	12.1023	60.5263
BARD1	1941	369	218	11.2313	59.0786
PTEN	961	836	491	51.0926	58.7321
POLE	4302	1175	648	15.0628	55.1489
BRIP1	2626	536	295	11.2338	55.0373
NBN	1580	331	175	11.0759	52.8701
PMS2	2493	532	277	11.1111	52.0677
RAD50	2255	487	252	11.1752	51.7454
MSH3	2231	374	186	8.33707	49.7326
BLM	2144	561	266	12.4067	47.4153
MRE11	1012	294	133	13.1423	45.2381
BRCA1	5425	916	400	7.37327	43.6681
FANCA	1538	638	274	17.8153	42.9467
XRCC2	375	115	48	12.8	41.7391
RNASEH2A	182	85	34	18.6813	40
MLH3	1499	398	159	10.6071	39.9497
FANCC	746	235	92	12.3324	39.1489
POLD1	2036	540	200	9.82318	37.037
ERCC2	806	404	148	18.3623	36.6337
SLX4	1170	656	229	19.5726	34.9085
FANCE	279	137	44	15.7706	32.1168
RAD54L	599	252	79	13.1886	31.3492
FANCM	1361	681	192	14.1073	28.1938
FANCI	738	370	98	13.2791	26.4865
FANCF	232	126	31	13.3621	24.6032
ERCC4	411	403	98	23.8443	24.3176
ATR	1784	1215	288	16.1435	23.7037
PRKDC	23234	1242	285	1.22665	22.9469
POLE2	139	110	25	17.9856	22.7273
FANCD2	521	465	103	19.7697	22.1505
FANCG	236	197	43	18.2203	21.8274
RNASEH2C	130	23	5	3.84615	21.7391
ERCC6	521	465	101	19.3858	21.7204
LIG1	243	289	61	25.1029	21.1073
DCLRE1C	278	197	41	14.7482	20.8122
TELO2	214	265	53	24.7664	20
GTF2H5	29	15	3	10.3448	20
MCM4	259	271	54	20.8494	19.9262
MCM5	189	198	34	17.9894	17.1717
XRCC3	39	76	13	33.3333	17.1053
ERCC3	216	290	49	22.6852	16.8966
UNG	90	77	13	14.4444	16.8831
MBD4	204	152	24	11.7647	15.7895
DNA2	349	228	35	10.0287	15.3509
XPA	66	72	11	16.6667	15.2778
ERCC5	186	473	70	37.6344	14.7992
MCM2	150	287	41	27.3333	14.2857
NHEJ1	81	72	10	12.3457	13.8889
RNASEH2B	148	65	9	6.08108	13.8462
XPC	157	285	39	24.8408	13.6842
LIG4	338	329	42	12.426	12.766
CHEK2	1664	369	41	2.46394	11.1111
TOP3A	151	264	29	19.2053	10.9848
XRCC1	49	206	22	44.898	10.6796
ATRIP	408	171	18	4.41176	10.5263
RNASEH1	55	77	8	14.5455	10.3896
FANCL	232	118	12	5.17241	10.1695
FAAP24	17	73	7	41.1765	9.58904
ERCC8	109	84	8	7.33945	9.52381
RBBP8	136	257	24	17.6471	9.33852
EXO1	58	293	27	46.5517	9.21502
RAD51B	37	157	14	37.8378	8.9172
ERCC1	60	102	9	15	8.82353
GTF2H2	10	12	1	10	8.33333
XRCC4	58	103	8	13.7931	7.76699
FAN1	140	271	21	15	7.74908
SLX1A	9	13	1	11.1111	7.69231
DDB2	43	119	9	20.9302	7.56303
CCNH	323	68	5	1.54799	7.35294
NEIL2	37	74	5	13.5135	6.75676
POLH	87	178	12	13.7931	6.74157
FAAP100	59	252	16	27.1186	6.34921
MCM6	47	221	14	29.7872	6.33484
RAD9A	23	96	6	26.087	6.25
TOP3B	55	227	14	25.4545	6.1674
POLA2	29	147	9	31.0345	6.12245
SMUG1	17	83	5	29.4118	6.0241
RAD51D	738	133	8	1.08401	6.01504
SSBP1	11	50	3	27.2727	6
RFC2	19	103	6	31.5789	5.82524
PRIM1	20	69	4	20	5.7971
TOPBP1	97	371	21	21.6495	5.66038
LIG3	62	266	15	24.1935	5.6391
UBE2T	9	36	2	22.2222	5.55556
POLE4	7	18	1	14.2857	5.55556
RAD51	210	111	6	2.85714	5.40541
APEX1	13	75	4	30.7692	5.33333
NEIL3	31	197	10	32.2581	5.07614
DNTT	30	207	10	33.3333	4.83092
PARP4	106	460	22	20.7547	4.78261
PER1	73	424	19	26.0274	4.48113
RPA1	38	163	7	18.4211	4.29448
REV3L	159	796	33	20.7547	4.14573
MCM7	72	221	9	12.5	4.0724
POLL	45	173	7	15.5556	4.04624
FEN1	14	76	3	21.4286	3.94737
HMGB1	4	51	2	50	3.92157
DDB1	51	287	11	21.5686	3.83275
MUS81	65	135	5	7.69231	3.7037
NEIL1	42	108	4	9.52381	3.7037
RMI2	19	27	1	5.26316	3.7037
USP1	36	163	6	16.6667	3.68098
GTF2H1	26	109	4	15.3846	3.66972
POLN	91	255	9	9.89011	3.52941
RMI1	34	148	5	14.7059	3.37838
RFC4	21	120	4	19.0476	3.33333
RFC5	18	90	3	16.6667	3.33333
RAD1	22	60	2	9.09091	3.33333
RFC1	70	301	10	14.2857	3.32226
RAD23A	12	121	4	33.3333	3.30579
NTHL1	730	93	3	0.410959	3.22581
RAD54B	52	222	7	13.4615	3.15315
POLB	10	99	3	30	3.0303
MNAT1	10	67	2	20	2.98507
UIMC1	36	168	5	13.8889	2.97619
RIF1	823	680	20	2.43013	2.94118
XRCC6	16	172	5	31.25	2.90698
POLE3	8	35	1	12.5	2.85714
MDC1	89	771	21	23.5955	2.72374
PARP1	41	405	11	26.8293	2.71605
ALKBH2	14	74	2	14.2857	2.7027
XRCC5	26	187	5	19.2308	2.6738
REV1	62	312	8	12.9032	2.5641
HES1	10	82	2	20	2.43902
POLI	41	167	4	9.7561	2.39521
POLM	30	129	3	10	2.32558
MUTYH	1224	360	8	0.653595	2.22222
RFC3	13	92	2	15.3846	2.17391
RAD23B	20	93	2	10	2.15054
RAD52	10	143	3	30	2.0979
TDG	17	149	3	17.6471	2.01342
OGG1	42	100	2	4.7619	2
WDR48	13	151	3	23.0769	1.98675
POLD3	19	116	2	10.5263	1.72414
POLK	56	190	3	5.35714	1.57895
TP53BP1	102	580	9	8.82353	1.55172
EME1	38	145	2	5.26316	1.37931
BABAM1	17	73	1	5.88235	1.36986
HUS1	15	81	1	6.66667	1.23457
CUL4A	20	170	2	10	1.17647
CDK7	8	85	1	12.5	1.17647
ALKBH3	18	88	1	5.55556	1.13636
EME2	65	96	1	1.53846	1.04167
CHEK1	31	164	1	3.22581	0.609756
BIVM-ERCC5	191	604	3	1.57068	0.496689
GTF2H3	11	83	0	0	0
MCM3	48	215	0	0	0
MGMT	20	92	0	0	0
MPG	33	79	0	0	0
PARP2	31	160	0	0	0
PARP3	42	160	0	0	0
PCNA	5	67	0	0	0
POLD2	118	124	0	0	0
POLD4	5	25	0	0	0
RAD17	27	168	0	0	0
RBX1	2	21	0	0	0
RPA2	12	59	0	0	0
RPA3	8	27	0	0	0
SEM1	2	24	0	0	0
SLX1B	4	9	0	0	0
SYCP3	16	51	0	0	0
GTF2H2C	-	21	-	-	-
PRIM2	-	267	-	-	-
Total	108657	45271	12421	-	-
