# Supplementary material for: Comprehensive classification of TP53 somatic missense variants based on their impact on p53 structural stability
Source: Brief Bioinform. 2024 Aug 14;25(5):bbae400. doi: 10.1093/bib/bbae400 (PMC11323084; doi:10.1093/bib/bbae400)
Supplement: Table_S3_bbae400 [file table_s3_bbae400.xlsx]

## Sheet: Sheet1
Table S3. RP-MDS classified TP53 somatic missense variants
Genome position (hg19)	Base change	Amino acid change	Location	Structural deviation (%)	Structural deviation (ln(%))	CMC Tier	RP-MDS Classification*
Benign/Likely Benign
Chr17:7675142	c.469G>A	p.V157I	S4	30.4688	3.4167	Other	ND
Chr17:7673751	c.869G>A	p.R290H		24.707	3.20709	Other	ND
Chr17:7579368	c.319T>C	p.Y107H		24.6094	3.20313	Other	ND
Chr17:7673754	c.866T>C	p.L289P		24.0234	3.17903	Other	ND
Chr17:7673755	c.865C>T	p.L289F		23.5352	3.1585	Other	ND
Chr17:7673728	c.892G>A	p.E298K		22.7539	3.12474	Other	ND
Chr17:7674259	c.704A>G	p.N235S	S8	22.0703	3.09423	Other	ND
Chr17:7676046	c.322G>A	p.G108S		21.3867	3.06277	Other	ND
Chr17:7674926	c.604C>G	p.R202G		20.9961	3.04434	Other	ND
Chr17:7673734	c.886C>T	p.H296Y		20.5078	3.02081	Other	ND
Chr17:7675998	c.370T>A	p.C124S	S2/L1	20.1172	3.00157	Other	ND
Chr17:7673743	c.877G>T	p.G293W		20.0195	2.99671	Other	ND
Chr17:7676040	c.329G>A	p.R110H	S1	18.3594	2.91014	Other	ND
Chr17:7674954	c.576G>T	p.Q192H	L2	17.8711	2.88318	Other	ND
Chr17:7675227	c.385G>A	p.A129T		17.0898	2.83848	Other	ND
Chr17:7675102	c.509C>T	p.T170M	L2	16.5039	2.8036	Other	ND
Chr17:7673593	c.935C>G	p.T312S		16.2109	2.78569	Other	ND
Chr17:7675058	c.554G>A	p.S185N	L2	15.918	2.76745	Other	ND
Pathogenic
Chr17:7674219	c.743G>A	p.R248Q	L3	47.4609	3.85991	1	D
Chr17:7673802	c.817C>T	p.R273C	S10	44.4336	3.794	1	D
Chr17:7673802	c.817C>G	p.R273G	S10	43.5547	3.77402	1	D
Chr17:7675088	c.523C>G	p.R175G	L2	41.1133	3.71633	1	D
Chr17:7675087	c.524G>A	p.R175H	L2	40.625	3.70438	1	D
Chr17:7673801	c.818G>T	p.R273L	S10	33.3008	3.50558	1	D
Chr17:7674229	c.733G>A	p.G245S	L3	47.3633	3.85785	2	D
Chr17:7675123	c.488A>G	p.Y163C	L2	44.4336	3.794	2	D
Chr17:7674946	c.584T>C	p.I195T	S5/L2	41.7969	3.73282	2	D
Chr17:7674871	c.659A>G	p.Y220C		40.4297	3.69956	2	D
Chr17:7674232	c.730G>A	p.G244S	L3	39.2578	3.67015	2	D
Chr17:7675084	c.527G>A	p.C176Y	L2	34.7656	3.54863	2	D
Chr17:7675189	c.422G>A	p.C141Y	S3	34.2773	3.53448	2	D
Chr17:7674249	c.713G>T	p.C238F	L3	32.5195	3.48184	2	D
Chr17:7673801	c.818G>A	p.R273H	S10	31.1523	3.43889	1	ND
Chr17:7674219	c.743G>C	p.R248P	L3	30.7617	3.42627	1	ND
Chr17:7673801	c.818G>C	p.R273P	S10	30.7617	3.42627	1	ND
Chr17:7578406	c.524G>T	p.R175L	L2	27.832	3.32619	1	ND
Chr17:7673810	c.809T>C	p.F270S	S10	30.957	3.4326	2	ND
Chr17:7673795	c.824G>A	p.C275Y		30.8594	3.42944	2	ND
Chr17:7675076	c.535C>T	p.H179Y	H1/L2	29.7852	3.39401	2	ND
Chr17:7676039	c.329G>T	p.R110L	S1	28.8086	3.36067	2	ND
Chr17:7673766	c.853G>A	p.E285K	H2	27.9297	3.32969	2	ND
Chr17:7674229	c.733G>T	p.G245C	L3	25.8789	3.25343	2	ND
Chr17:7674249	c.713G>A	p.C238Y	L3	25.4883	3.23822	2	ND
Chr17:7675094	c.517G>A	p.V173M	L2	24.8047	3.21103	2	ND
Somatic
Chr17:7577589	c.692C>A	p.T231N	S8	48.8281	3.88831	Other	D
Chr17:7578454	c.476C>A	p.A159D	S4	48.3398	3.87826	Other	D
Chr17:7578274	c.575A>T	p.Q192L	L2	47.2656	3.85578	Other	D
Chr17:7578219	c.630C>G	p.N210K		47.168	3.85372	Other	D
Chr17:7578424	c.506T>C	p.M169T	L2	46.582	3.84121	Other	D
Chr17:7577607	c.674T>C	p.V225A		45.1172	3.80926	Other	D
Chr17:7578486	c.444T>A	p.D148E		44.8242	3.80275	Other	D
Chr17:7578514	c.416A>G	p.K139R		43.8477	3.78072	Other	D
Chr17:7577542	c.739A>G	p.N247D	L3	43.75	3.77849	Other	D
Chr17:7578490	c.440T>A	p.V147D		43.5547	3.77402	Other	D
Chr17:7579385	c.302A>G	p.K101R		43.0664	3.76274	Other	D
Chr17:7577107	c.831T>G	p.C277W		42.8711	3.7582	Other	D
Chr17:7577040	c.898C>T	p.P300S		42.7734	3.75592	Other	D
Chr17:7577070	c.868C>A	p.R290S		42.6758	3.75363	Other	D
Chr17:7576920	c.926C>G	p.P309R		42.6758	3.75363	Other	D
Chr17:7578473	c.457C>G	p.P153A		42.5781	3.75134	Other	D
Chr17:7578448	c.482C>T	p.A161V	S4	42.1875	3.74212	Other	D
Chr17:7578181	c.668C>A	p.P223H		41.9922	3.73748	Other	D
Chr17:7578427	c.503A>T	p.H168L	L2	41.8945	3.73516	Other	D
Chr17:7577578	c.703A>C	p.N235H	S8	41.7969	3.73282	Other	D
Chr17:7578289	c.560G>T	p.G187V	L2	41.6992	3.73048	N/A	D
Chr17:7578485	c.445T>C	p.S149P		41.5039	3.72579	Other	D
Chr17:7578257	c.592G>A	p.E198K		41.5039	3.72579	Other	D
Chr17:7577135	c.803A>T	p.N268I	S10	41.1133	3.71633	Other	D
Chr17:7578485	c.445T>A	p.S149T		41.0156	3.71395	Other	D
Chr17:7577599	c.682G>A	p.D228N		41.0156	3.71395	Other	D
Chr17:7577129	c.809T>A	p.F270Y	S10	41.0156	3.71395	Other	D
Chr17:7577499	c.782G>A	p.S261N		40.918	3.71157	Other	D
Chr17:7579323	c.364G>T	p.V122L	L1	40.4297	3.69956	Other	D
Chr17:7578548	c.382C>T	p.P128S	S2	40.4297	3.69956	Other	D
Chr17:7578184	c.665C>A	p.P222Q		40.4297	3.69956	Other	D
Chr17:7578220	c.629A>C	p.N210T		39.8438	3.68497	Other	D
Chr17:7577582	c.699C>G	p.H233Q	S8	39.7461	3.68251	Other	D
Chr17:7578467	c.463A>C	p.T155P		39.4531	3.67511	3	D
Chr17:7578428	c.502C>G	p.H168D	L2	39.4531	3.67511	Other	D
Chr17:7578200	c.649G>T	p.V217L	S7	39.4531	3.67511	Other	D
Chr17:7577593	c.688A>T	p.T230S	S8	39.3555	3.67263	Other	D
Chr17:7578237	c.612G>C	p.E204D	S6	39.2578	3.67015	Other	D
Chr17:7578392	c.538G>C	p.E180Q	H1/L2	39.1602	3.66766	Other	D
Chr17:7578227	c.622G>A	p.D208N		39.1602	3.66766	Other	D
Chr17:7577500	c.781A>T	p.S261C		38.8672	3.66015	Other	D
Chr17:7577056	c.882G>T	p.E294D		38.8672	3.66015	Other	D
Chr17:7578417	c.513G>C	p.E171D	L2	38.7695	3.65763	Other	D
Chr17:7578455	c.475G>T	p.A159S	S4	38.6719	3.65511	Other	D
Chr17:7578185	c.664C>A	p.P222T		38.6719	3.65511	Other	D
Chr17:7577521	c.760A>T	p.I254F	S9	38.5742	3.65258	Other	D
Chr17:7577076	c.862A>G	p.N288D		38.5742	3.65258	Other	D
Chr17:7578182	c.667C>G	p.P223A		38.4766	3.65005	Other	D
Chr17:7579406	c.281C>T	p.S94L		38.3789	3.64751	Other	D
Chr17:7577078	c.860A>G	p.E287G		38.2812	3.64496	Other	D
Chr17:7577111	c.827C>T	p.A276V		38.1836	3.64241	Other	D
Chr17:7578254	c.595G>A	p.G199R		38.0859	3.63985	Other	D
Chr17:7578187	c.662A>G	p.E221G		38.0859	3.63985	Other	D
Chr17:7578430	c.500A>T	p.Q167L	L2	37.9883	3.63728	Other	D
Chr17:7577132	c.806G>C	p.S269T	S10	37.9883	3.63728	Other	D
Chr17:7577021	c.917G>C	p.R306P		37.9883	3.63728	Other	D
Chr17:7578541	c.389T>G	p.L130R	S2	37.5977	3.62694	Other	D
Chr17:7577075	c.863A>G	p.N288S		37.5977	3.62694	Other	D
Chr17:7577051	c.887A>C	p.H296P		37.5	3.62434	Other	D
Chr17:7578476	c.454C>G	p.P152A		37.4023	3.62173	Other	D
Chr17:7577136	c.802A>C	p.N268H	S10	37.4023	3.62173	Other	D
Chr17:7577103	c.835G>T	p.G279W	H2	37.4023	3.62173	Other	D
Chr17:7578217	c.632C>T	p.T211I		37.1094	3.61387	Other	D
Chr17:7578436	c.494A>T	p.Q165L	L2	36.9141	3.60859	Other	D
Chr17:7578380	c.550G>A	p.D184N	L2	36.8164	3.60594	Other	D
Chr17:7578241	c.608T>C	p.V203A		36.8164	3.60594	Other	D
Chr17:7578390	c.540G>C	p.E180D	H1/L2	36.7188	3.60329	Other	D
Chr17:7577587	c.694A>T	p.I232F	S8	36.6211	3.60062	Other	D
Chr17:7577572	c.709A>C	p.M237L	L3	36.6211	3.60062	Other	D
Chr17:7577066	c.872A>C	p.K291T		36.6211	3.60062	Other	D
Chr17:7578490	c.440T>G	p.V147G		36.5234	3.59795	Other	D
Chr17:7578199	c.650T>G	p.V217G	S7	36.5234	3.59795	Other	D
Chr17:7577533	c.748C>G	p.P250A	S9	36.5234	3.59795	Other	D
Chr17:7577523	c.758C>G	p.T253S	S9	36.5234	3.59795	Other	D
Chr17:7577153	c.785G>A	p.G262D		36.5234	3.59795	Other	D
Chr17:7579364	c.323G>A	p.G108D		36.1328	3.5872	Other	D
Chr17:7578466	c.464C>T	p.T155I		36.1328	3.5872	Other	D
Chr17:7578229	c.620A>C	p.D207A	S6	36.1328	3.5872	Other	D
Chr17:7577039	c.899C>G	p.P300R		36.1328	3.5872	Other	D
Chr17:7577023	c.915G>T	p.K305N		36.1328	3.5872	Other	D
Chr17:7578193	c.656C>A	p.P219H	S7	36.0352	3.5845	Other	D
Chr17:7578391	c.539A>G	p.E180G	H1/L2	35.9375	3.58178	Other	D
Chr17:7577574	c.707A>T	p.Y236F	S8/L3	35.9375	3.58178	Other	D
Chr17:7579325	c.362C>T	p.S121F	L1	35.8398	3.57906	Other	D
Chr17:7578257	c.592G>C	p.E198Q		35.8398	3.57906	Other	D
Chr17:7577540	c.741C>A	p.N247K	L3	35.8398	3.57906	Other	D
Chr17:7577150	c.788A>T	p.N263I		35.7422	3.57633	Other	D
Chr17:7578269	c.580C>G	p.L194V	L2	35.6445	3.5736	Other	D
Chr17:7577074	c.864T>A	p.N288K		35.6445	3.5736	Other	D
Chr17:7578511	c.419C>T	p.T140I		35.5469	3.57085	Other	D
Chr17:7578442	c.488A>C	p.Y163S	S4/L2	35.5469	3.57085	Other	D
Chr17:7578280	c.569C>A	p.P190H	L2	35.5469	3.57085	Other	D
Chr17:7577533	c.748C>T	p.P250S	S9	35.5469	3.57085	Other	D
Chr17:7577133	c.805A>G	p.S269G	S10	35.4492	3.5681	Other	D
Chr17:7577057	c.881A>T	p.E294V		35.4492	3.5681	Other	D
Chr17:7578472	c.458C>A	p.P153H		35.3516	3.56534	Other	D
Chr17:7577054	c.884C>A	p.P295H		35.3516	3.56534	Other	D
Chr17:7578538	c.392A>G	p.N131S	S2	35.2539	3.56258	Other	D
Chr17:7578487	c.443A>G	p.D148G		35.2539	3.56258	Other	D
Chr17:7577045	c.893A>T	p.E298V		35.2539	3.56258	Other	D
Chr17:7577066	c.872A>T	p.K291M		35.1562	3.5598	Other	D
Chr17:7578493	c.437G>C	p.W146S	S3	35.0586	3.55702	Other	D
Chr17:7578461	c.469G>C	p.V157L	S4	35.0586	3.55702	Other	D
Chr17:7577147	c.791T>G	p.L264R	S10	34.8633	3.55143	Other	D
Chr17:7578284	c.565G>C	p.A189P	L2	34.7656	3.54863	Other	D
Chr17:7578215	c.634T>G	p.F212V		34.7656	3.54863	Other	D
Chr17:7577570	c.711G>A	p.M237I	L3	34.668	3.54582	2	D
Chr17:7578500	c.430C>A	p.Q144K	S3	34.5703	3.543	Other	D
Chr17:7578418	c.512A>C	p.E171A	L2	34.5703	3.543	Other	D
Chr17:7578409	c.521G>T	p.R174M	L2	34.5703	3.543	Other	D
Chr17:7578221	c.628A>G	p.N210D		34.5703	3.543	Other	D
Chr17:7577598	c.683A>C	p.D228A		34.5703	3.543	Other	D
Chr17:7578375	c.555C>G	p.S185R	L2	34.375	3.53733	Other	D
Chr17:7578434	c.496T>G	p.S166A	L2	34.2773	3.53448	Other	D
Chr17:7578418	c.512A>T	p.E171V	L2	34.2773	3.53448	Other	D
Chr17:7577587	c.694A>G	p.I232V	S8	34.2773	3.53448	Other	D
Chr17:7577530	c.751A>T	p.I251F	S9	34.2773	3.53448	Other	D
Chr17:7577036	c.902C>A	p.P301Q		34.2773	3.53448	Other	D
Chr17:7579373	c.314G>C	p.G105A		34.1797	3.53163	Other	D
Chr17:7578520	c.410T>C	p.L137P		34.1797	3.53163	Other	D
Chr17:7577562	c.719G>T	p.S240I	L3	34.1797	3.53163	Other	D
Chr17:7577115	c.823T>G	p.C275G		34.1797	3.53163	Other	D
Chr17:7579327	c.360G>T	p.K120N	L1	34.082	3.52877	Other	D
Chr17:7578455	c.475G>A	p.A159T	S4	34.082	3.52877	Other	D
Chr17:7578202	c.647T>C	p.V216A	S7	34.082	3.52877	Other	D
Chr17:7578487	c.443A>T	p.D148V		33.9844	3.5259	Other	D
Chr17:7577118	c.820G>A	p.V274I	S10	33.9844	3.5259	Other	D
Chr17:7578497	c.433C>G	p.L145V	S3	33.8867	3.52302	Other	D
Chr17:7578214	c.635T>C	p.F212S		33.8867	3.52302	Other	D
Chr17:7577515	c.766A>T	p.T256S	S9	33.8867	3.52302	Other	D
Chr17:7577098	c.840A>T	p.R280S	H2	33.8867	3.52302	3	D
Chr17:7578502	c.428T>C	p.V143A	S3	33.7891	3.52014	3	D
Chr17:7577599	c.682G>C	p.D228H		33.7891	3.52014	Other	D
Chr17:7578377	c.553A>T	p.S185C	L2	33.6914	3.51724	Other	D
Chr17:7578250	c.599A>C	p.N200T		33.6914	3.51724	Other	D
Chr17:7578245	c.604C>A	p.R202S		33.6914	3.51724	Other	D
Chr17:7577595	c.686G>T	p.C229F		33.6914	3.51724	Other	D
Chr17:7577040	c.898C>G	p.P300A		33.6914	3.51724	Other	D
Chr17:7577030	c.908G>C	p.S303T		33.6914	3.51724	Other	D
Chr17:7578463	c.467G>T	p.R156L	S4	33.5938	3.51434	Other	D
Chr17:7578428	c.502C>T	p.H168Y	L2	33.5938	3.51434	Other	D
Chr17:7578418	c.512A>G	p.E171G	L2	33.5938	3.51434	Other	D
Chr17:7577502	c.779C>G	p.S260C		33.5938	3.51434	Other	D
Chr17:7577037	c.901C>T	p.P301S		33.5938	3.51434	Other	D
Chr17:7578422	c.508A>C	p.T170P	L2	33.4961	3.51143	Other	D
Chr17:7578266	c.583A>C	p.I195L	S5/L2	33.4961	3.51143	Other	D
Chr17:7577592	c.689C>A	p.T230N	S8	33.4961	3.51143	Other	D
Chr17:7577565	c.716A>T	p.N239I	L3	33.4961	3.51143	Other	D
Chr17:7578220	c.629A>G	p.N210S		33.3984	3.50851	Other	D
Chr17:7577524	c.757A>C	p.T253P	S9	33.3984	3.50851	Other	D
Chr17:7578238	c.611A>T	p.E204V	S6	33.3008	3.50558	Other	D
Chr17:7578213	c.636T>A	p.F212L		33.3008	3.50558	Other	D
Chr17:7579403	c.284C>T	p.S95F		33.2031	3.50264	Other	D
Chr17:7578398	c.532C>T	p.H178Y	L2	33.2031	3.50264	Other	D
Chr17:7578538	c.392A>C	p.N131T	S2	33.1055	3.4997	Other	D
Chr17:7578509	c.421T>A	p.C141S	S3	33.1055	3.4997	3	D
Chr17:7578491	c.439G>T	p.V147F		32.9102	3.49378	Other	D
Chr17:7578422	c.508A>T	p.T170S	L2	32.9102	3.49378	Other	D
Chr17:7577063	c.875A>C	p.K292T		32.9102	3.49378	Other	D
Chr17:7578449	c.481G>C	p.A161P	S4	32.8125	3.49081	Other	D
Chr17:7578373	c.557A>G	p.D186G	L2	32.8125	3.49081	Other	D
Chr17:7577533	c.748C>A	p.P250T	S9	32.8125	3.49081	Other	D
Chr17:7579344	c.343C>T	p.H115Y	L1	32.7148	3.48783	Other	D
Chr17:7579335	c.352A>G	p.T118A	L1	32.7148	3.48783	Other	D
Chr17:7578373	c.557A>T	p.D186V	L2	32.7148	3.48783	Other	D
Chr17:7578259	c.590T>C	p.V197A	S5	32.7148	3.48783	Other	D
Chr17:7579397	c.290T>C	p.V97A		32.6172	3.48484	Other	D
Chr17:7578227	c.622G>T	p.D208Y		32.6172	3.48484	Other	D
Chr17:7577593	c.688A>C	p.T230P	S8	32.6172	3.48484	Other	D
Chr17:7578440	c.490A>C	p.K164Q	L2	32.5195	3.48184	Other	D
Chr17:7577530	c.751A>G	p.I251V	S9	32.5195	3.48184	Other	D
Chr17:7578277	c.572C>T	p.P191L	L2	32.4219	3.47883	Other	D
Chr17:7577046	c.892G>C	p.E298Q		32.4219	3.47883	Other	D
Chr17:7579316	c.371G>A	p.C124Y	S2	32.3242	3.47582	Other	D
Chr17:7577577	c.704A>T	p.N235I	S8	32.3242	3.47582	Other	D
Chr17:7577109	c.829T>G	p.C277G		32.3242	3.47582	Other	D
Chr17:7579350	c.337T>C	p.F113L	L1	32.2266	3.47279	Other	D
Chr17:7578270	c.579T>A	p.H193Q	L2	32.2266	3.47279	3	D
Chr17:7578225	c.624C>G	p.D208E		32.2266	3.47279	Other	D
Chr17:7578181	c.668C>G	p.P223R		32.2266	3.47279	Other	D
Chr17:7579400	c.287C>G	p.S96C		32.1289	3.46976	Other	D
Chr17:7578506	c.424C>G	p.P142A	S3	32.1289	3.46976	Other	D
Chr17:7577566	c.715A>T	p.N239Y	L3	32.1289	3.46976	Other	D
Chr17:7577514	c.767C>A	p.T256K	S9	32.1289	3.46976	Other	D
Chr17:7577078	c.860A>T	p.E287V		32.1289	3.46976	Other	D
Chr17:7578448	c.482C>G	p.A161G	S4	32.0312	3.46671	Other	D
Chr17:7578419	c.511G>C	p.E171Q	L2	32.0312	3.46671	Other	D
Chr17:7579392	c.295T>C	p.S99P		31.9336	3.46366	Other	D
Chr17:7578502	c.428T>A	p.V143E	S3	31.9336	3.46366	Other	D
Chr17:7578499	c.431A>G	p.Q144R	S3	31.9336	3.46366	Other	D
Chr17:7577508	c.773A>T	p.E258V	S9	31.9336	3.46366	Other	D
Chr17:7578452	c.478A>C	p.M160L	S4	31.8359	3.4606	Other	D
Chr17:7578451	c.479T>A	p.M160K	S4	31.8359	3.4606	Other	D
Chr17:7578439	c.491A>C	p.K164T	L2	31.8359	3.4606	Other	D
Chr17:7577598	c.683A>G	p.D228G		31.8359	3.4606	Other	D
Chr17:7577057	c.881A>G	p.E294G		31.7383	3.45752	Other	ND
Chr17:7579374	c.313G>T	p.G105C		31.6406	3.45444	Other	ND
Chr17:7578548	c.382C>G	p.P128A	S2	31.6406	3.45444	Other	ND
Chr17:7577506	c.775G>A	p.D259N		31.6406	3.45444	Other	ND
Chr17:7577112	c.826G>T	p.A276S		31.6406	3.45444	Other	ND
Chr17:7579375	c.312G>C	p.Q104H		31.543	3.45135	Other	ND
Chr17:7578530	c.400T>G	p.F134V	S2	31.543	3.45135	3	ND
Chr17:7578389	c.541C>G	p.R181G	H1/L2	31.543	3.45135	Other	ND
Chr17:7578250	c.599A>T	p.N200I		31.543	3.45135	Other	ND
Chr17:7577604	c.677G>A	p.G226D		31.25	3.44202	Other	ND
Chr17:7577500	c.781A>C	p.S261R		31.25	3.44202	Other	ND
Chr17:7577072	c.866T>G	p.L289R		31.0547	3.43575	Other	ND
Chr17:7578466	c.464C>G	p.T155S		30.957	3.4326	Other	ND
Chr17:7578435	c.495G>T	p.Q165H	L2	30.957	3.4326	Other	ND
Chr17:7578488	c.442G>C	p.D148H		30.8594	3.42944	Other	ND
Chr17:7578377	c.553A>G	p.S185G	L2	30.8594	3.42944	Other	ND
Chr17:7577502	c.779C>T	p.S260F		30.8594	3.42944	Other	ND
Chr17:7579340	c.347C>G	p.S116C	L1	30.7617	3.42627	Other	ND
Chr17:7578436	c.494A>G	p.Q165R	L2	30.7617	3.42627	Other	ND
Chr17:7577542	c.739A>T	p.N247Y	L3	30.7617	3.42627	Other	ND
Chr17:7577580	c.701A>T	p.Y234F	S8	30.6641	3.42309	Other	ND
Chr17:7579340	c.347C>T	p.S116F	L1	30.5664	3.4199	Other	ND
Chr17:7578514	c.416A>C	p.K139T		30.5664	3.4199	Other	ND
Chr17:7578199	c.650T>C	p.V217A	S7	30.5664	3.4199	Other	ND
Chr17:7578470	c.460G>T	p.G154C		30.4688	3.4167	Other	ND
Chr17:7579328	c.359A>G	p.K120R	L1	30.3711	3.41349	Other	ND
Chr17:7578505	c.425C>A	p.P142H	S3	30.3711	3.41349	Other	ND
Chr17:7578407	c.523C>A	p.R175S	L2	30.2734	3.41027	3	ND
Chr17:7577541	c.740A>C	p.N247T	L3	30.2734	3.41027	Other	ND
Chr17:7577521	c.760A>C	p.I254L	S9	30.2734	3.41027	Other	ND
Chr17:7577024	c.914A>G	p.K305R		30.2734	3.41027	Other	ND
Chr17:7578199	c.650T>A	p.V217E	S7	30.1758	3.40704	Other	ND
Chr17:7578386	c.544T>A	p.C182S	L2	30.0781	3.4038	Other	ND
Chr17:7578209	c.640C>T	p.H214Y	S7	30.0781	3.4038	Other	ND
Chr17:7578196	c.653T>C	p.V218A	S7	30.0781	3.4038	Other	ND
Chr17:7577052	c.886C>A	p.H296N		30.0781	3.4038	Other	ND
Chr17:7578256	c.593A>G	p.E198G		29.9805	3.40055	Other	ND
Chr17:7578217	c.632C>G	p.T211S		29.9805	3.40055	Other	ND
Chr17:7577064	c.874A>G	p.K292E		29.9805	3.40055	Other	ND
Chr17:7579314	c.373A>G	p.T125A	S2	29.8828	3.39728	Other	ND
Chr17:7577084	c.854A>G	p.E285G	H2	29.8828	3.39728	Other	ND
Chr17:7578521	c.409C>A	p.L137M		29.7852	3.39401	Other	ND
Chr17:7578431	c.499C>G	p.Q167E	L2	29.7852	3.39401	Other	ND
Chr17:7578523	c.407A>T	p.Q136L		29.6875	3.39073	Other	ND
Chr17:7579398	c.289G>A	p.V97I		29.5898	3.38743	Other	ND
Chr17:7578518	c.412G>T	p.A138S		29.5898	3.38743	Other	ND
Chr17:7578434	c.496T>A	p.S166T	L2	29.5898	3.38743	Other	ND
Chr17:7578239	c.610G>A	p.E204K	S6	29.5898	3.38743	Other	ND
Chr17:7577133	c.805A>T	p.S269C	S10	29.5898	3.38743	Other	ND
Chr17:7577037	c.901C>A	p.P301T		29.5898	3.38743	Other	ND
Chr17:7578481	c.449C>T	p.T150I		29.4922	3.38413	Other	ND
Chr17:7578386	c.544T>C	p.C182R	L2	29.4922	3.38413	Other	ND
Chr17:7577526	c.755T>A	p.L252H	S9	29.4922	3.38413	Other	ND
Chr17:7577608	c.673G>T	p.V225F		29.3945	3.38081	Other	ND
Chr17:7577607	c.674T>G	p.V225G		29.3945	3.38081	Other	ND
Chr17:7577024	c.914A>C	p.K305T		29.3945	3.38081	Other	ND
Chr17:7578380	c.550G>C	p.D184H	L2	29.2969	3.37748	Other	ND
Chr17:7578251	c.598A>G	p.N200D		29.2969	3.37748	Other	ND
Chr17:7577598	c.683A>T	p.D228V		29.2969	3.37748	Other	ND
Chr17:7578523	c.407A>G	p.Q136R		29.1992	3.37414	Other	ND
Chr17:7578532	c.398T>G	p.M133R	S2	29.1016	3.37079	Other	ND
Chr17:7577578	c.703A>G	p.N235D	S8	29.0039	3.36743	3	ND
Chr17:7578177	c.672G>C	p.E224D		28.9062	3.36406	Other	ND
Chr17:7577520	c.761T>C	p.I254T	S9	28.9062	3.36406	Other	ND
Chr17:7578229	c.620A>G	p.D207G	S6	28.8086	3.36067	Other	ND
Chr17:7578178	c.671A>T	p.E224V		28.8086	3.36067	Other	ND
Chr17:7577592	c.689C>T	p.T230I	S8	28.8086	3.36067	Other	ND
Chr17:7578196	c.653T>A	p.V218E	S7	28.7109	3.35728	Other	ND
Chr17:7577507	c.774A>T	p.E258D	S9	28.7109	3.35728	Other	ND
Chr17:7577148	c.790C>G	p.L264V	S10	28.7109	3.35728	Other	ND
Chr17:7576924	c.922C>G	p.L308V		28.7109	3.35728	Other	ND
Chr17:7578444	c.486C>G	p.I162M	S4	28.6133	3.35387	Other	ND
Chr17:7578436	c.494A>C	p.Q165P	L2	28.6133	3.35387	Other	ND
Chr17:7577126	c.812A>G	p.E271G	S10	28.6133	3.35387	Other	ND
Chr17:7578283	c.566C>A	p.A189D	L2	28.418	3.34702	Other	ND
Chr17:7578222	c.627A>T	p.R209S		28.418	3.34702	Other	ND
Chr17:7578520	c.410T>A	p.L137Q		28.3203	3.34358	Other	ND
Chr17:7579407	c.280T>A	p.S94T		28.2227	3.34013	Other	ND
Chr17:7578408	c.522G>C	p.R174S	L2	28.125	3.33666	Other	ND
Chr17:7577144	c.794T>G	p.L265R	S10	28.125	3.33666	Other	ND
Chr17:7578553	c.377A>C	p.Y126S	S2	28.0273	3.33318	Other	ND
Chr17:7578464	c.466C>A	p.R156S	S4	28.0273	3.33318	Other	ND
Chr17:7578380	c.550G>T	p.D184Y	L2	28.0273	3.33318	Other	ND
Chr17:7577048	c.890A>C	p.H297P		28.0273	3.33318	Other	ND
Chr17:7578532	c.398T>A	p.M133K	S2	27.9297	3.32969	Other	ND
Chr17:7578434	c.496T>C	p.S166P	L2	27.9297	3.32969	Other	ND
Chr17:7578246	c.603G>C	p.L201F		27.9297	3.32969	Other	ND
Chr17:7577066	c.872A>G	p.K291R		27.9297	3.32969	Other	ND
Chr17:7577051	c.887A>T	p.H296L		27.9297	3.32969	Other	ND
Chr17:7577584	c.697C>T	p.H233Y	S8	27.832	3.32619	Other	ND
Chr17:7577132	c.806G>A	p.S269N	S10	27.832	3.32619	Other	ND
Chr17:7577102	c.836G>T	p.G279V	H2	27.832	3.32619	Other	ND
Chr17:7577058	c.880G>C	p.E294Q		27.832	3.32619	Other	ND
Chr17:7578182	c.667C>T	p.P223S		27.7344	3.32267	Other	ND
Chr17:7577127	c.811G>C	p.E271Q	S10	27.7344	3.32267	Other	ND
Chr17:7577060	c.878G>T	p.G293V		27.7344	3.32267	Other	ND
Chr17:7578397	c.533A>T	p.H178L	L2	27.6367	3.31915	Other	ND
Chr17:7578446	c.484A>G	p.I162V	S4	27.5391	3.31561	Other	ND
Chr17:7578247	c.602T>C	p.L201S		27.5391	3.31561	Other	ND
Chr17:7577130	c.808T>C	p.F270L	S10	27.5391	3.31561	3	ND
Chr17:7577037	c.901C>G	p.P301A		27.5391	3.31561	Other	ND
Chr17:7576911	c.935C>T	p.T312I		27.4414	3.31205	Other	ND
Chr17:7579331	c.356C>A	p.A119D	L1	27.3438	3.30849	Other	ND
Chr17:7579317	c.370T>C	p.C124R	S2	27.3438	3.30849	Other	ND
Chr17:7578371	c.559G>T	p.G187C	L2	27.3438	3.30849	Other	ND
Chr17:7577563	c.718A>T	p.S240C	L3	27.3438	3.30849	Other	ND
Chr17:7576917	c.929A>C	p.N310T		27.3438	3.30849	Other	ND
Chr17:7577601	c.680C>T	p.S227F		27.2461	3.30491	Other	ND
Chr17:7577500	c.781A>G	p.S261G		27.2461	3.30491	Other	ND
Chr17:7577135	c.803A>G	p.N268S	S10	27.2461	3.30491	Other	ND
Chr17:7578478	c.452C>T	p.P151L		27.1484	3.30132	Other	ND
Chr17:7578451	c.479T>C	p.M160T	S4	27.1484	3.30132	Other	ND
Chr17:7578427	c.503A>C	p.H168P	L2	27.1484	3.30132	Other	ND
Chr17:7577503	c.778T>G	p.S260A		27.1484	3.30132	Other	ND
Chr17:7578539	c.391A>C	p.N131H	S2	27.0508	3.29772	Other	ND
Chr17:7577126	c.812A>T	p.E271V	S10	27.0508	3.29772	Other	ND
Chr17:7576912	c.934A>G	p.T312A		27.0508	3.29772	Other	ND
Chr17:7577091	c.847C>A	p.R283S	H2	26.9531	3.2941	Other	ND
Chr17:7578437	c.493C>G	p.Q165E	L2	26.8555	3.29047	Other	ND
Chr17:7578238	c.611A>C	p.E204A	S6	26.8555	3.29047	Other	ND
Chr17:7577062	c.876A>T	p.K292N		26.8555	3.29047	Other	ND
Chr17:7578554	c.376T>C	p.Y126H	S2	26.7578	3.28683	Other	ND
Chr17:7578476	c.454C>A	p.P152T		26.7578	3.28683	Other	ND
Chr17:7577045	c.893A>C	p.E298A		26.7578	3.28683	Other	ND
Chr17:7577509	c.772G>C	p.E258Q	S9	26.6602	3.28317	Other	ND
Chr17:7577019	c.919G>T	p.A307S		26.6602	3.28317	Other	ND
Chr17:7578221	c.628A>C	p.N210H		26.5625	3.2795	Other	ND
Chr17:7578550	c.380C>A	p.S127Y	S2	26.4648	3.27582	3	ND
Chr17:7578383	c.547T>C	p.S183P	L2	26.4648	3.27582	Other	ND
Chr17:7578223	c.626G>T	p.R209I		26.4648	3.27582	Other	ND
Chr17:7578214	c.635T>A	p.F212Y		26.4648	3.27582	Other	ND
Chr17:7577042	c.896T>C	p.L299P		26.4648	3.27582	Other	ND
Chr17:7579341	c.346T>C	p.S116P	L1	26.2695	3.26841	Other	ND
Chr17:7579334	c.353C>G	p.T118R	L1	26.2695	3.26841	Other	ND
Chr17:7578223	c.626G>C	p.R209T		26.2695	3.26841	Other	ND
Chr17:7577518	c.763A>G	p.I255V	S9	26.2695	3.26841	Other	ND
Chr17:7577060	c.878G>A	p.G293E		26.2695	3.26841	Other	ND
Chr17:7578518	c.412G>A	p.A138T		26.1719	3.26469	Other	ND
Chr17:7577566	c.715A>C	p.N239H	L3	26.1719	3.26469	Other	ND
Chr17:7577516	c.765C>G	p.I255M	S9	26.1719	3.26469	Other	ND
Chr17:7577553	c.728T>A	p.M243K	L3	26.0742	3.26095	Other	ND
Chr17:7577054	c.884C>G	p.P295R		26.0742	3.26095	Other	ND
Chr17:7578406	c.524G>C	p.R175P	L2	25.9766	3.25719	3	ND
Chr17:7578231	c.618G>C	p.L206F	S6	25.8789	3.25343	Other	ND
Chr17:7578469	c.461G>C	p.G154A		25.7812	3.24965	Other	ND
Chr17:7577503	c.778T>C	p.S260P		25.7812	3.24965	Other	ND
Chr17:7578481	c.449C>G	p.T150R		25.5859	3.24204	Other	ND
Chr17:7578206	c.643A>T	p.S215C	S7	25.4883	3.23822	Other	ND
Chr17:7578278	c.571C>A	p.P191T	L2	25.293	3.23053	Other	ND
Chr17:7577058	c.880G>A	p.E294K		25.293	3.23053	Other	ND
Chr17:7577039	c.899C>T	p.P300L		25.293	3.23053	Other	ND
Chr17:7577067	c.871A>C	p.K291Q		25.0977	3.22277	Other	ND
Chr17:7578431	c.499C>A	p.Q167K	L2	25	3.21888	Other	ND
Chr17:7578186	c.663G>C	p.E221D		25	3.21888	Other	ND
Chr17:7577078	c.860A>C	p.E287A		25	3.21888	Other	ND
Chr17:7578475	c.455C>A	p.P152Q		24.9023	3.21496	Other	ND
Chr17:7578374	c.556G>C	p.D186H	L2	24.9023	3.21496	Other	ND
Chr17:7578544	c.386C>A	p.A129D	S2	24.8047	3.21103	Other	ND
Chr17:7577088	c.850A>C	p.T284P	H2	24.8047	3.21103	Other	ND
Chr17:7578226	c.623A>T	p.D208V		24.707	3.20709	Other	ND
Chr17:7576924	c.922C>A	p.L308M		24.6094	3.20313	Other	ND
Chr17:7578524	c.406C>A	p.Q136K		24.5117	3.19915	Other	ND
Chr17:7577145	c.793C>A	p.L265M	S10	24.5117	3.19915	Other	ND
Chr17:7577080	c.858A>C	p.E286D	H2	24.4141	3.19516	Other	ND
Chr17:7578533	c.397A>C	p.M133L	S2	24.3164	3.19115	Other	ND
Chr17:7578482	c.448A>G	p.T150A		24.3164	3.19115	Other	ND
Chr17:7578464	c.466C>G	p.R156G	S4	24.3164	3.19115	Other	ND
Chr17:7577139	c.799C>G	p.R267G	S10	24.2188	3.18713	Other	ND
Chr17:7577027	c.911C>A	p.T304N		24.2188	3.18713	Other	ND
Chr17:7577027	c.911C>T	p.T304I		24.2188	3.18713	Other	ND
Chr17:7579400	c.287C>T	p.S96F		24.1211	3.18309	Other	ND
Chr17:7578428	c.502C>A	p.H168N	L2	24.1211	3.18309	Other	ND
Chr17:7577504	c.777C>A	p.D259E		24.0234	3.17903	Other	ND
Chr17:7577079	c.859G>C	p.E287Q		23.8281	3.17087	Other	ND
Chr17:7578228	c.621T>G	p.D207E	S6	23.7305	3.16676	Other	ND
Chr17:7577564	c.717C>A	p.N239K	L3	23.7305	3.16676	Other	ND
Chr17:7578194	c.655C>A	p.P219T	S7	23.6328	3.16264	Other	ND
Chr17:7578496	c.434T>G	p.L145R	S3	23.4375	3.15434	Other	ND
Chr17:7578185	c.664C>G	p.P222A		23.4375	3.15434	Other	ND
Chr17:7577049	c.889C>A	p.H297N		23.4375	3.15434	Other	ND
Chr17:7577019	c.919G>A	p.A307T		23.4375	3.15434	Other	ND
Chr17:7578445	c.485T>A	p.I162N	S4	23.3398	3.15016	Other	ND
Chr17:7577583	c.698A>C	p.H233P	S8	23.3398	3.15016	Other	ND
Chr17:7578506	c.424C>A	p.P142T	S3	23.2422	3.14597	Other	ND
Chr17:7578497	c.433C>A	p.L145M	S3	23.0469	3.13753	Other	ND
Chr17:7578275	c.574C>A	p.Q192K	L2	23.0469	3.13753	Other	ND
Chr17:7578283	c.566C>G	p.A189G	L2	22.9492	3.13328	Other	ND
Chr17:7577084	c.854A>C	p.E285A	H2	22.5586	3.11612	Other	ND
Chr17:7577583	c.698A>T	p.H233L	S8	22.3633	3.10742	Other	ND
Chr17:7577527	c.754C>T	p.L252F	S9	22.2656	3.10304	Other	ND
Chr17:7577043	c.895C>G	p.L299V		22.168	3.09865	Other	ND
Chr17:7577599	c.682G>T	p.D228Y		21.875	3.08534	Other	ND
Chr17:7576913	c.933C>G	p.N311K		21.3867	3.06277	Other	ND
Chr17:7578281	c.568C>G	p.P190A	L2	21.1914	3.0536	Other	ND
Chr17:7578494	c.436T>C	p.W146R	S3	21.0938	3.04898	Other	ND
Chr17:7577050	c.888C>G	p.H296Q		20.7031	3.03028	Other	ND
Chr17:7577596	c.685T>G	p.C229G		20.6055	3.02556	Other	ND
Chr17:7578217	c.632C>A	p.T211N		19.9219	2.99182	Other	ND
Chr17:7577031	c.907A>T	p.S303C		19.6289	2.977	Other	ND
Chr17:7578439	c.491A>T	p.K164M	L2	19.4336	2.967	Other	ND
Chr17:7578207	c.642T>G	p.H214Q	S7	19.4336	2.967	Other	ND
Chr17:7578239	c.610G>C	p.E204Q	S6	16.4062	2.79766	Other	ND
*ND: non-deleterious; D: deleterious
